# Supplementary material for: Does a Plant-Based Diet Stand Out for Its Favorable Composition for Heart Health? Dietary Intake Data from a Randomized Controlled Trial
Source: Nutrients. 2022 Nov 1;14(21):4597. doi: 10.3390/nu14214597 (PMC9656677; doi:10.3390/nu14214597)
Supplement: Supplementary file 1 [file nutrients-14-04597-s001.zip]

Archive with 1 entries (1 files):
- nutrients-1969441-supplementary.pdf
